# Supplementary material for: Nicotinamide Inhibits T Cell Exhaustion and Increases Differentiation of CD8 Effector T Cells
Source: Cancers (Basel). 2022 Jan 10;14(2):323. doi: 10.3390/cancers14020323 (PMC8774026; doi:10.3390/cancers14020323)
Supplement: Supplementary file 1 [file cancers-14-00323-s001.zip]

Archive with 1 entries (1 files):
- cancers-1536188-supplementary.pdf
